# Supplementary material for: Metagenomic Profiling Reveals Lignocellulose Degrading System in a Microbial Community Associated with a Wood-Feeding Beetle
Source: PLoS One. 2013 Sep 4;8(9):e73827. doi: 10.1371/journal.pone.0073827 (PMC3762729; doi:10.1371/journal.pone.0073827)
Supplement: Table S1 — Estimated copy number of candidate lignin degrading Pfam domains in herbivore-associated microbial communities. Estimated copies of Pfam domains detected in each herbivore-related metagenome assembly obtained from IMG/M. To obtain abundances, assembled contigs were multipled by read depth when assembly information was available and singleton reads were treated as single copies. (XLSX) [file pone.0073827.s002.xlsx]

## Sheet: Sheet1
Table S1. Estimated copy number of candidate lignin degrading Pfam domains in herbivore-associated microbial communities.
		Termite				Herbivore Guts					Primary Phloem/Xylem Fungal Galleries					Phloem/xylem-feeding insect guts				Heartwood-feeding communities
Pfam ID Number	Pfam Description	Amitermes hindgut	Nasutitermes hindgut Costa Rica	Nasutitermes hindgut Florida	Trychonympha Protist	Tamar Wallaby	Panda	Honey Bee	Reindeer	Ant fungal garden	DF Fungal Mississippi	DP Fungal Alberta	DP Fungal British Columbia	DP Fungal Alberta (hybrid)	Xyleborus fungal gallery	Xyleborus adult gut	Xyleborus larval gut	Mountain_Pine_Beetle_microbial_communities_from_Grand_Prairie_Alberta_sample_from_Hybrid_pine_MPB_hybrid_beetle_	DF Larval Gut Mississippi	A. glabripennis whole gut	Sirex fungal gallery
pfam00394	Cu-oxidase	0	0	0	0	0	2	2	0	27	75	72	60	78	72	12	11	9	14	33	67
pfam07731	Cu-oxidase_2	0	0	4	0	0	1	16	0	33	181	127	60	86	87	22	29	44	25	60	88
pfam07732	Cu-oxidase_3	0	0	5	0	0	2	15	0	43	185	129	69	96	85	11	26	47	25	42	92
pfam02578	Cu-oxidase_4	36	4	4	6	3	0	27	6	31	192	125	93	107	103	26	40	89	24	52	69
pfam04261	Dyp_perox	1	0	0	0	0	1	11	0	61	238	158	92	160	158	22	47	99	41	131	99
pfam00043	GST_C	0	0	0	0	0	0	32	0	104	1078	671	355	712	489	92	184	462	219	181	317
pfam02798	GST_N	0	0	0	0	0	0	2	0	131	1258	591	296	791	497	127	201	594	172	133	334
pfam00248	Aldo_ket_red (Aryl alcohol dehydrogenase candidates)	478	113	215	12	294	6	183	49	352	1537	804	451	1013	1184	191	286	557	304	1623	357
pfam00141	Peroxidase	1	0	0	0	0	0	0	0	47	78	51	25	59	93	12	11	8	11	162	12
pfam05199	GMC_oxred_C	0	0	0	1	0	1	11	0	62	937	311	179	475	297	69	103	249	66	193	226
pfam00732	GMC_oxred_N	1	1	1	0	0	1	8	0	56	858	307	198	486	383	79	110	253	87	314	275
pfam02913	FAD-oxidase_C	23	17	16	14	16	1	53	4	0	203	112	79	223	265	23	57	134	100	299	232
